# Supplementary material for: Comparative Phytochemical Studies on the Aerial Parts of Teucrium davaeanum Coss. and Teucrium zanonii Pamp
Source: Molecules. 2026 Jun 22;31(12):2196. doi: 10.3390/molecules31122196 (PMC13305427; doi:10.3390/molecules31122196)
Supplement: Supplementary file 1 [file molecules-31-02196-s001.zip]

Archive with 1 entries (1 files):
- molecules-4359364-supplementary.pdf
